# Supplementary material for: A new genus of minute Sparianthinae spiders from the Caribbean (Araneae, Sparassidae)
Source: Zookeys. 2018 Mar 12;(742):13–22. doi: 10.3897/zookeys.742.21819 (PMC5904536; doi:10.3897/zookeys.742.21819)
Supplement: XML Treatment for Diminutella [file zookeys.742.21819-treatment1.xml]

<!DOCTYPE tp:taxon-treatment
  PUBLIC "-//TaxonX//DTD Taxonomic Treatment Publishing DTD v0 20100105//EN" "tax-treatment-NSO.dtd">
<tp:taxon-treatment xmlns:tp="http://www.plazi.org/taxpub"><tp:treatment-meta><kwd-group><label>Taxon classification</label><kwd><named-content xmlns:xlink="http://www.w3.org/1999/xlink" content-type="kingdom">Animalia</named-content></kwd><kwd><named-content xmlns:xlink="http://www.w3.org/1999/xlink" content-type="order">Araneae</named-content></kwd><kwd><named-content xmlns:xlink="http://www.w3.org/1999/xlink" content-type="family">Sparassidae</named-content></kwd></kwd-group><mixed-citation publication-type="journal"><person-group><name><surname>Rheims</surname><given-names>Cristina Anne</given-names></name><name><surname>Alayón</surname><given-names>Giraldo</given-names></name></person-group><article-title>A new genus of minute <tp:taxon-name><tp:taxon-name-part taxon-name-part-type="family">Sparianthinae</tp:taxon-name-part></tp:taxon-name> spiders from the Caribbean (<tp:taxon-name><tp:taxon-name-part taxon-name-part-type="order">Araneae</tp:taxon-name-part></tp:taxon-name>, <tp:taxon-name><tp:taxon-name-part taxon-name-part-type="family">Sparassidae</tp:taxon-name-part></tp:taxon-name>)</article-title><source>Zookeys</source><day>12</day><month>3</month><year>2018</year><volume>2018</volume><issue>742</issue><fpage>13</fpage><lpage>22</lpage><pub-id pub-id-type="doi">10.3897/zookeys.742.21819</pub-id></mixed-citation></tp:treatment-meta><tp:nomenclature><label>Genus</label><tp:taxon-name>
              <tp:taxon-name-part taxon-name-part-type="genus" reg="Diminutella">Diminutella</tp:taxon-name-part>
              <object-id xmlns:xlink="http://www.w3.org/1999/xlink" content-type="zoobank" xlink:type="simple">http://zoobank.org/2AFEC3A5-8B40-483E-BD13-CFFFE13E0351</object-id>
            </tp:taxon-name><tp:taxon-status xmlns:xlink="http://www.w3.org/1999/xlink" xlink:type="simple">gen. n.</tp:taxon-status></tp:nomenclature><tp:treatment-sec sec-type="type species" id="SECID0ETDAE"><title>Type species.</title><p>
              <italic><tp:taxon-name><tp:taxon-name-part taxon-name-part-type="genus" reg="Diminutella">Diminutella</tp:taxon-name-part> <tp:taxon-name-part taxon-name-part-type="species" reg="cortina">cortina</tp:taxon-name-part></tp:taxon-name></italic> sp. n.</p></tp:treatment-sec><tp:treatment-sec sec-type="etymology" id="SECID0EEEAE"><title>Etymology.</title><p>The specific name is a combination of the Brazilian adjective “diminuto” and the suffix “ella” and refers to the minute size of the specimens of the type species of the genus, considered the smallest <tp:taxon-name><tp:taxon-name-part taxon-name-part-type="family">Sparassidae</tp:taxon-name-part></tp:taxon-name> known to date. Gender is feminine.</p></tp:treatment-sec><tp:treatment-sec sec-type="diagnosis" id="SECID0EPEAE"><title>Diagnosis.</title><p>Species of <italic><tp:taxon-name><tp:taxon-name-part taxon-name-part-type="genus" reg="Diminutella">Diminutella</tp:taxon-name-part></tp:taxon-name></italic> gen. n. can be distinguished from all known Neotropical genera by the combination of the following characters: <abbrev xmlns:xlink="http://www.w3.org/1999/xlink" xlink:title="anterior eye row" id="ABBRID0E3EAE" xlink:type="simple">AER</abbrev> recurved and <abbrev xmlns:xlink="http://www.w3.org/1999/xlink" xlink:title="posterior eye row" id="ABBRID0EAFAE" xlink:type="simple">PER</abbrev> straight (Figs <xref ref-type="fig" rid="F1">1A–B</xref>), chelicerae with three promarginal teeth and two retromarginal denticles (Fig. <xref ref-type="fig" rid="F2">2A</xref>) and legs I–II with three ventral pairs of spines on tibiae and one on metatarsi. They are distinguished from <italic><tp:taxon-name><tp:taxon-name-part taxon-name-part-type="genus" reg="Decaphora">Decaphora</tp:taxon-name-part></tp:taxon-name></italic> by the eye arrangement and cheliceral dentition (<abbrev xmlns:xlink="http://www.w3.org/1999/xlink" xlink:title="anterior eye row" id="ABBRID0ETFAE" xlink:type="simple">AER</abbrev> straight, <abbrev xmlns:xlink="http://www.w3.org/1999/xlink" xlink:title="posterior eye row" id="ABBRID0EXFAE" xlink:type="simple">PER</abbrev> procurved, four promarginal teeth and 5–7 retromarginal denticles in <italic><tp:taxon-name><tp:taxon-name-part taxon-name-part-type="genus" reg="Decaphora">Decaphora</tp:taxon-name-part></tp:taxon-name></italic>); from <italic><tp:taxon-name><tp:taxon-name-part taxon-name-part-type="genus" reg="Neostasina">Neostasina</tp:taxon-name-part></tp:taxon-name></italic> by the eye arrangement (<abbrev xmlns:xlink="http://www.w3.org/1999/xlink" xlink:title="anterior eye row" id="ABBRID0EJGAE" xlink:type="simple">AER</abbrev> straight and <abbrev xmlns:xlink="http://www.w3.org/1999/xlink" xlink:title="posterior eye row" id="ABBRID0ENGAE" xlink:type="simple">PER</abbrev> procurved in <italic><tp:taxon-name><tp:taxon-name-part taxon-name-part-type="genus" reg="Neostasina">Neostasina</tp:taxon-name-part></tp:taxon-name></italic>); from <italic><tp:taxon-name><tp:taxon-name-part taxon-name-part-type="genus" reg="Pseudosparianthis">Pseudosparianthis</tp:taxon-name-part></tp:taxon-name></italic>, <italic><tp:taxon-name><tp:taxon-name-part taxon-name-part-type="genus" reg="Sampaiosia">Sampaiosia</tp:taxon-name-part></tp:taxon-name></italic> and <italic><tp:taxon-name><tp:taxon-name-part taxon-name-part-type="genus" reg="Sparianthis">Sparianthis</tp:taxon-name-part></tp:taxon-name></italic> by the number of spines on metatarsi I–II (two pairs in these three genera) and by the eye arrangement (<abbrev xmlns:xlink="http://www.w3.org/1999/xlink" xlink:title="anterior eye row" id="ABBRID0ENHAE" xlink:type="simple">AER</abbrev> and <abbrev xmlns:xlink="http://www.w3.org/1999/xlink" xlink:title="posterior eye row" id="ABBRID0ERHAE" xlink:type="simple">PER</abbrev> procurved in <italic><tp:taxon-name><tp:taxon-name-part taxon-name-part-type="genus" reg="Pseudosparianthis">Pseudosparianthis</tp:taxon-name-part></tp:taxon-name></italic> and <italic><tp:taxon-name><tp:taxon-name-part taxon-name-part-type="genus" reg="Sampaiosia">Sampaiosia</tp:taxon-name-part></tp:taxon-name></italic> and <abbrev xmlns:xlink="http://www.w3.org/1999/xlink" xlink:title="anterior eye row" id="ABBRID0EDIAE" xlink:type="simple">AER</abbrev> and <abbrev xmlns:xlink="http://www.w3.org/1999/xlink" xlink:title="posterior eye row" id="ABBRID0EHIAE" xlink:type="simple">PER</abbrev> recurved in <italic><tp:taxon-name><tp:taxon-name-part taxon-name-part-type="genus" reg="Sparianthis">Sparianthis</tp:taxon-name-part></tp:taxon-name></italic>); and from <italic><tp:taxon-name><tp:taxon-name-part taxon-name-part-type="genus" reg="Uaiuara">Uaiuara</tp:taxon-name-part></tp:taxon-name></italic> by the number of ventral spines on tibiae I–II (7–9 pairs in <italic><tp:taxon-name><tp:taxon-name-part taxon-name-part-type="genus" reg="Uaiuara">Uaiuara</tp:taxon-name-part></tp:taxon-name></italic>).</p></tp:treatment-sec><tp:treatment-sec sec-type="description" id="SECID0EAJAE"><title>Description.</title><p>See species description.</p></tp:treatment-sec><tp:treatment-sec sec-type="Species composition" id="SECID0EFJAE"><title>Species composition.</title><p>Monotypic: <italic><tp:taxon-name><tp:taxon-name-part taxon-name-part-type="genus" reg="Minutella">Minutella</tp:taxon-name-part> <tp:taxon-name-part taxon-name-part-type="species" reg="cortina">cortina</tp:taxon-name-part></tp:taxon-name></italic> sp. n.</p></tp:treatment-sec><tp:treatment-sec sec-type="distribution" id="SECID0EWJAE"><title>Distribution.</title><p>Pinar del Rio, Cuba.</p></tp:treatment-sec><tp:treatment-sec><!--Section generated to contain objects referenced in tp:taxon-treatment.--><fig id="F1" position="float" orientation="portrait"><label>Figure 1.</label><caption><p>
                  <italic><tp:taxon-name><tp:taxon-name-part taxon-name-part-type="genus" reg="Diminutella">Diminutella</tp:taxon-name-part> <tp:taxon-name-part taxon-name-part-type="species" reg="cortina">cortina</tp:taxon-name-part></tp:taxon-name></italic> sp. n., habitus, dorsal view A male (paratype) B female (paratype). Scale lines: 1mm.</p></caption><graphic xmlns:xlink="http://www.w3.org/1999/xlink" xlink:href="zookeys-742-013-g001.jpg" position="float" orientation="portrait" xlink:type="simple" id="oo_190658.jpg"/></fig><fig id="F2" position="float" orientation="portrait"><label>Figure 2.</label><caption><p>
                  <italic><tp:taxon-name><tp:taxon-name-part taxon-name-part-type="genus" reg="Diminutella">Diminutella</tp:taxon-name-part> <tp:taxon-name-part taxon-name-part-type="species" reg="cortina">cortina</tp:taxon-name-part></tp:taxon-name></italic> <bold>sp. n.</bold> (female). <bold>A</bold> left chelicerae, ventral <bold>B</bold> left endite, serrula, ventral <bold>C</bold> right palp, prolateral <bold>D</bold> metatarsus IV, dorsal. Scale lines: 400μm (<bold>A</bold>), 50μm (<bold>B–D</bold>).</p></caption><graphic xmlns:xlink="http://www.w3.org/1999/xlink" xlink:href="zookeys-742-013-g002.jpg" position="float" orientation="portrait" xlink:type="simple" id="oo_190659.jpg"/></fig></tp:treatment-sec></tp:taxon-treatment>
