# Supplementary material for: A new genus of minute Sparianthinae spiders from the Caribbean (Araneae, Sparassidae)
Source: Zookeys. 2018 Mar 12;(742):13–22. doi: 10.3897/zookeys.742.21819 (PMC5904536; doi:10.3897/zookeys.742.21819)
Supplement: XML Treatment for Diminutella cortina [file zookeys.742.21819-treatment2.xml]

<!DOCTYPE tp:taxon-treatment
  PUBLIC "-//TaxonX//DTD Taxonomic Treatment Publishing DTD v0 20100105//EN" "tax-treatment-NSO.dtd">
<tp:taxon-treatment xmlns:tp="http://www.plazi.org/taxpub"><tp:treatment-meta><kwd-group><label>Taxon classification</label><kwd><named-content xmlns:xlink="http://www.w3.org/1999/xlink" content-type="kingdom">Animalia</named-content></kwd><kwd><named-content xmlns:xlink="http://www.w3.org/1999/xlink" content-type="order">Araneae</named-content></kwd><kwd><named-content xmlns:xlink="http://www.w3.org/1999/xlink" content-type="family">Sparassidae</named-content></kwd></kwd-group><mixed-citation publication-type="journal"><person-group><name><surname>Rheims</surname><given-names>Cristina Anne</given-names></name><name><surname>Alayón</surname><given-names>Giraldo</given-names></name></person-group><article-title>A new genus of minute <tp:taxon-name><tp:taxon-name-part taxon-name-part-type="family">Sparianthinae</tp:taxon-name-part></tp:taxon-name> spiders from the Caribbean (<tp:taxon-name><tp:taxon-name-part taxon-name-part-type="order">Araneae</tp:taxon-name-part></tp:taxon-name>, <tp:taxon-name><tp:taxon-name-part taxon-name-part-type="family">Sparassidae</tp:taxon-name-part></tp:taxon-name>)</article-title><source>Zookeys</source><day>12</day><month>3</month><year>2018</year><volume>2018</volume><issue>742</issue><fpage>13</fpage><lpage>22</lpage><pub-id pub-id-type="doi">10.3897/zookeys.742.21819</pub-id></mixed-citation></tp:treatment-meta><tp:nomenclature><tp:taxon-name>
              <tp:taxon-name-part taxon-name-part-type="genus" reg="Diminutella">Diminutella</tp:taxon-name-part>
              <tp:taxon-name-part taxon-name-part-type="species" reg="cortina">cortina</tp:taxon-name-part>
              <object-id xmlns:xlink="http://www.w3.org/1999/xlink" content-type="zoobank" xlink:type="simple">http://zoobank.org/EAF7509E-996F-45D6-A4AA-A11FC254F878</object-id>
            </tp:taxon-name><tp:taxon-status xmlns:xlink="http://www.w3.org/1999/xlink" xlink:type="simple">sp. n.</tp:taxon-status><xref ref-type="fig" rid="F1">Figs 1</xref><xref ref-type="fig" rid="F2">, 2</xref><xref ref-type="fig" rid="F3">, 3</xref><xref ref-type="fig" rid="F4">, 4</xref><xref ref-type="fig" rid="F5">, 5</xref></tp:nomenclature><tp:treatment-sec sec-type="Types" id="SECID0EXLAE"><title>Types.</title><p>Holotype ♂: CUBA, Pinar del Rio, San Diego de los Baños [22°38'N, 83°22'W], Hacienda Cortina, September 1985, G. Alayón leg. (<named-content xmlns:xlink="http://www.w3.org/1999/xlink" content-type="dwc:institutional_code" xlink:type="simple">NMNH</named-content> 4637A). Paratypes: 1♀ (<named-content xmlns:xlink="http://www.w3.org/1999/xlink" content-type="dwc:institutional_code" xlink:type="simple">NMNH</named-content> 5570A), 1♂ and 2♀, (<abbrev xmlns:xlink="http://www.w3.org/1999/xlink" content-type="institution" xlink:title="Museo Nacional de Historia Natural de Cuba" id="ABBRID0EFMAE" xlink:type="simple">MNHNCu</abbrev>), same collection data as holotype.</p></tp:treatment-sec><tp:treatment-sec sec-type="etymology" id="SECID0EJMAE"><title>Etymology.</title><p>The specific name refers to the type locality of the species, Hacienda Cortina.</p></tp:treatment-sec><tp:treatment-sec sec-type="diagnosis" id="SECID0EOMAE"><title>Diagnosis.</title><p>
              <italic><tp:taxon-name><tp:taxon-name-part taxon-name-part-type="genus" reg="Diminutella">Diminutella</tp:taxon-name-part> <tp:taxon-name-part taxon-name-part-type="species" reg="cortina">cortina</tp:taxon-name-part></tp:taxon-name></italic> sp. n. is distinguished from those of the remaining Neotropical <tp:taxon-name><tp:taxon-name-part taxon-name-part-type="family">Sparianthinae</tp:taxon-name-part></tp:taxon-name> genera by the male palp with large hyaline, layered, laminar conductor resting within retrolateral cymbial depression (Figs <xref ref-type="fig" rid="F4">4C</xref>, <xref ref-type="fig" rid="F5">5C</xref>) and by the female vulva with long copulatory ducts arising from posteriorly located openings, coiling around the duct leading to the blind ending projection and the part of the copulatory duct leading to the posteriorly situated spermathecae (Figs <xref ref-type="fig" rid="F4">4E–F</xref>, <xref ref-type="fig" rid="F5">5E</xref>).</p><!--PageBreak--><!--PageBreak--></tp:treatment-sec><tp:treatment-sec sec-type="description" id="SECID0EWNAE"><title>Description.</title><p>
              <italic>Male (holotype)</italic>. Prosoma orange with pale brown margins, thin dark brown line along lateral margins of cephalic region and fovea and faint brown reticulated pattern extending posteriorly from behind posterior eyes to thoracic region. Eye borders black (Fig. <xref ref-type="fig" rid="F1">1A</xref>). Chelicerae, legs and palps orange. Labium and endites pale yellow with pale orange base. Sternum pale yellow with slightly darker margins. Opisthosoma cream colored. Dorsally with brown pattern of longish marks laterally and around cardiac mark and posterior median chevron-like marks down posterior half (Fig. <xref ref-type="fig" rid="F1">1A</xref>). Ventrally with faint brown, elongated marks laterally and few scattered brown spots. Spinnerets yellowish cream colored. Total length 4.4. Prosoma: 2.0 long, 1.8 wide; cephalic region slightly higher than thoracic region, gradually flattening posteriorly; fovea conspicuous on posterior third of prosoma. Eyes: eight eyes arranged in two rows, the anterior slightly recurved, the posterior straight; <abbrev xmlns:xlink="http://www.w3.org/1999/xlink" xlink:title="anterior median eyes" id="ABBRID0EGOAE" xlink:type="simple">AME</abbrev> as large as <abbrev xmlns:xlink="http://www.w3.org/1999/xlink" xlink:title="anterior lateral eyes" id="ABBRID0EKOAE" xlink:type="simple">ALE</abbrev> and equidistant; <abbrev xmlns:xlink="http://www.w3.org/1999/xlink" xlink:title="posterior median eyes" id="ABBRID0EOOAE" xlink:type="simple">PME</abbrev> smaller than <abbrev xmlns:xlink="http://www.w3.org/1999/xlink" xlink:title="posterior lateral eyes" id="ABBRID0ESOAE" xlink:type="simple">PLE</abbrev> and equidistant (Figs <xref ref-type="fig" rid="F1">1A–B</xref>); diameters: 0.12, 0.12, 0.10, 0.13; interdistances: 0.08, 0.08, 0.16, 0.16, 0.09, 0.06. Clypeus low, less than <abbrev xmlns:xlink="http://www.w3.org/1999/xlink" xlink:title="anterior median eyes" id="ABBRID0E1OAE" xlink:type="simple">AME</abbrev> diameter. Chelicerae with three promarginal teeth, the basal one smallest, and two retromarginal denticles; intermarginal denticles absent; one <!--PageBreak-->single strong setae at the base of fang (Fig. <xref ref-type="fig" rid="F2">2A</xref>). Labium slightly longer than wide. Endites converging anteriorly, with dense scopulae on internal margin. Serrula with a single row of denticles (Fig. <xref ref-type="fig" rid="F2">2B</xref>). Sternum as long as wide, slightly projected between coxae IV. Legs laterigrade, 4213; trochanter smooth (Fig. <xref ref-type="fig" rid="F3">3A</xref>); metatarsi I–IV distally with dorsal trilobate membrane with median hook much smaller than lateral projections (Fig. <xref ref-type="fig" rid="F2">2D</xref>); tarsi and distal half of metatarsi scopulate; trichobothria present on dorsal tibiae, metatarsi and tarsi, arranged in several rows that converge to a single row at the posterior end of tarsi and <!--PageBreak-->metatarsi; bothrium with crescent plate, with 2–3 grooves, projected over a smooth basal plate (Fig. <xref ref-type="fig" rid="F3">3B</xref>); tarsal organ capsulate with oval opening (Fig. <xref ref-type="fig" rid="F3">3C</xref>), located dorsally at the distal end of tarsi (Fig. <xref ref-type="fig" rid="F3">3D</xref>); tarsi with claw tufts and a pair of pectinate claws with four very slightly curved teeth (Fig. <xref ref-type="fig" rid="F3">3D</xref>); measurements: I: 5.9 (1.7, 0.8, 1.5, 1.4, 0.5); II: 6.6 (1.9, 1.0, 1.7, 1.5, 0.5); III: 5.2 (1.7, 0.7, 1.0, 1.4, 0.4); IV: 6.8 (1.9, 0.8, 1.7, 1.8, 0.6); spination: femora I–III: p1-1-1, d0-1-1, r1-1-1; femur IV: p1-1-1; d0-1-1; r0-0-1; tibiae I–IV p1-0-1; d0-0-1; r1-0-1; v2-2-2; metatarsi I–II: p1-1-0; r1-1-0; v2-0-0; metatarsus III: p1-2-1; r1-1-1; v2-2-0; metatarsus IV: p1-1-1, r1-1-1, v2-2-0. Metatarsus III–IV with ventral distal preening combs. Opisthosoma: 2.3 long, 1.4 wide. Six spinnerets: <abbrev xmlns:xlink="http://www.w3.org/1999/xlink" xlink:title="anterior lateral spinnerets" id="ABBRID0ECQAE" xlink:type="simple">ALS</abbrev> contiguous, <!--PageBreak-->conical and bi-segmented. Basal segment elongate and cylindrical, distal segment short and truncated. <abbrev xmlns:xlink="http://www.w3.org/1999/xlink" xlink:title="posterior median spinnerets" id="ABBRID0EIQAE" xlink:type="simple">PMS</abbrev> conical and short. <abbrev xmlns:xlink="http://www.w3.org/1999/xlink" xlink:title="posterior lateral spinnerets" id="ABBRID0EMQAE" xlink:type="simple">PLS</abbrev> conical and bi-segmented. Basal segment elongate and cylindrical, distal segment short and truncated. Palp: tibia slightly longer than patella with one prolateral spine proximally; <abbrev xmlns:xlink="http://www.w3.org/1999/xlink" xlink:title="ventral tibial apophysis" id="ABBRID0EQQAE" xlink:type="simple">VTA</abbrev> present, situated medially; <abbrev xmlns:xlink="http://www.w3.org/1999/xlink" xlink:title="retrolateral tibial apophysis" id="ABBRID0EUQAE" xlink:type="simple">RTA</abbrev> with <abbrev xmlns:xlink="http://www.w3.org/1999/xlink" xlink:title="ventral branch of RTA" id="ABBRID0EYQAE" xlink:type="simple">vRTA</abbrev> rectangular in ventral view, distally laminar and <abbrev xmlns:xlink="http://www.w3.org/1999/xlink" xlink:title="dorsal branch of RTA" id="ABBRID0E3QAE" xlink:type="simple">dRTA</abbrev> spoon-shaped with small prong-like projection at base; cymbium rounded with subdistal dorsal scopula; subtegulum visible retrolaterally in ventral view, with 5-6 anneli; tegulum C-shaped; embolus long, filiform with large bulbous base, arising from tegulum at 1:30 o’clock position; tegular projection at base of embolus hyaline, with two lobes, the posterior fan-like and laminar and the anterior conical, arising from the bulbous base of the embolus; median apophysis cup-shaped, with margin strongly indented medially, arising from tegulum at 1 o’clock position (Figs <xref ref-type="fig" rid="F4">4A–C</xref>, <xref ref-type="fig" rid="F5">5A–C</xref>); spination: femur: p0-0-1; d0-1-2; r0-0-1; tibia p0-1.</p><fig id="F1" position="float" orientation="portrait"><label>Figure 1.</label><caption><p>
                  <italic><tp:taxon-name><tp:taxon-name-part taxon-name-part-type="genus" reg="Diminutella">Diminutella</tp:taxon-name-part> <tp:taxon-name-part taxon-name-part-type="species" reg="cortina">cortina</tp:taxon-name-part></tp:taxon-name></italic> sp. n., habitus, dorsal view A male (paratype) B female (paratype). Scale lines: 1mm.</p></caption><graphic xmlns:xlink="http://www.w3.org/1999/xlink" xlink:href="zookeys-742-013-g001.jpg" position="float" orientation="portrait" xlink:type="simple" id="oo_190658.jpg"/></fig><fig id="F2" position="float" orientation="portrait"><label>Figure 2.</label><caption><p>
                  <italic><tp:taxon-name><tp:taxon-name-part taxon-name-part-type="genus" reg="Diminutella">Diminutella</tp:taxon-name-part> <tp:taxon-name-part taxon-name-part-type="species" reg="cortina">cortina</tp:taxon-name-part></tp:taxon-name></italic> <bold>sp. n.</bold> (female). <bold>A</bold> left chelicerae, ventral <bold>B</bold> left endite, serrula, ventral <bold>C</bold> right palp, prolateral <bold>D</bold> metatarsus IV, dorsal. Scale lines: 400μm (<bold>A</bold>), 50μm (<bold>B–D</bold>).</p></caption><graphic xmlns:xlink="http://www.w3.org/1999/xlink" xlink:href="zookeys-742-013-g002.jpg" position="float" orientation="portrait" xlink:type="simple" id="oo_190659.jpg"/></fig><fig id="F3" position="float" orientation="portrait"><label>Figure 3.</label><caption><p>
                  <italic><tp:taxon-name><tp:taxon-name-part taxon-name-part-type="genus" reg="Diminutella">Diminutella</tp:taxon-name-part> <tp:taxon-name-part taxon-name-part-type="species" reg="cortina">cortina</tp:taxon-name-part></tp:taxon-name></italic> <bold>sp. n.</bold> (female). <bold>A</bold> trocanther I, ventral <bold>B</bold> tarsus III, tricobothria, dorsal <bold>C</bold> tarsus IV, tarsal organ, dorsal <bold>D</bold> tarsus IV, prolateral (arrow pointing at tarsal organ). Scale lines: 100μm (<bold>A</bold>), 5μm (<bold>B–C</bold>), 50μm (<bold>D</bold>).</p></caption><graphic xmlns:xlink="http://www.w3.org/1999/xlink" xlink:href="zookeys-742-013-g003.jpg" position="float" orientation="portrait" xlink:type="simple" id="oo_190660.jpg"/></fig><fig id="F4" position="float" orientation="portrait"><label>Figure 4.</label><caption><p>
                  <italic><tp:taxon-name><tp:taxon-name-part taxon-name-part-type="genus" reg="Diminutella">Diminutella</tp:taxon-name-part> <tp:taxon-name-part taxon-name-part-type="species" reg="cortina">cortina</tp:taxon-name-part></tp:taxon-name></italic> <bold>sp. n. A–C</bold> male (holotype), left palp <bold>A</bold> prolateral <bold>B</bold> ventral <bold>C</bold> retrolateral <bold>D–F</bold> female (paratype) <bold>D</bold> epigyne, ventral <bold>E</bold> vulva, dorsal <bold>F</bold> schematic course of internal duct system. BP – blind ending appendage; C – conductor; CD – copulatory duct; <abbrev xmlns:xlink="http://www.w3.org/1999/xlink" xlink:title="dorsal branch of RTA" id="ABBRID0ERVAE" xlink:type="simple">dRTA</abbrev> – dorsal branch of <abbrev xmlns:xlink="http://www.w3.org/1999/xlink" xlink:title="retrolateral tibial apophysis" id="ABBRID0EVVAE" xlink:type="simple">RTA</abbrev>; E – embolus; FD – fertilization duct; LL – lateral lobe; MA – median apophysis; MS – median septum; SP – spermathecae; ST – subtegulum; T – tegulum; TBE – tegular projection at base of embolus; <abbrev xmlns:xlink="http://www.w3.org/1999/xlink" xlink:title="ventral branch of RTA" id="ABBRID0EZVAE" xlink:type="simple">vRTA</abbrev> – ventral branch of <abbrev xmlns:xlink="http://www.w3.org/1999/xlink" xlink:title="retrolateral tibial apophysis" id="ABBRID0E4VAE" xlink:type="simple">RTA</abbrev>; <abbrev xmlns:xlink="http://www.w3.org/1999/xlink" xlink:title="ventral tibial apophysis" id="ABBRID0EBWAE" xlink:type="simple">VTA</abbrev> – ventral tibial apophysis. Scale lines: 0.5 mm.</p></caption><graphic xmlns:xlink="http://www.w3.org/1999/xlink" xlink:href="zookeys-742-013-g004.jpg" position="float" orientation="portrait" xlink:type="simple" id="oo_190661.jpg"/></fig><fig id="F5" position="float" orientation="portrait"><label>Figure 5.</label><caption><p>
                  <italic><tp:taxon-name><tp:taxon-name-part taxon-name-part-type="genus" reg="Diminutella">Diminutella</tp:taxon-name-part> <tp:taxon-name-part taxon-name-part-type="species" reg="cortina">cortina</tp:taxon-name-part></tp:taxon-name></italic> sp. n. <bold>A–C</bold> male (holotype), left palp <bold>A</bold> prolateral <bold>B</bold> ventral <bold>C</bold> retrolateral <bold>D–E</bold> female (paratype) <bold>D</bold> epigyne, ventral <bold>E</bold> vulva, dorsal. Scale lines 1mm (<bold>A–C</bold>), 0.5mm (<bold>D–E</bold>).</p></caption><graphic xmlns:xlink="http://www.w3.org/1999/xlink" xlink:href="zookeys-742-013-g005.jpg" position="float" orientation="portrait" xlink:type="simple" id="oo_190662.jpg"/></fig><p>
              <italic>Female (Paratype, <named-content xmlns:xlink="http://www.w3.org/1999/xlink" content-type="dwc:institutional_code" xlink:type="simple">NMNH</named-content> 5570A).</italic> Coloration pattern generally darker than in male. Prosoma brown with dark brown pattern as in male (Fig. <xref ref-type="fig" rid="F1">1B</xref>). Chelicerae brown. Legs and palps pale brown labium and endites pale orange, distally translucent white. Sternum orange with brown margins. Opisthosoma yellowish cream colored with same brown pattern as in male (Fig. <xref ref-type="fig" rid="F1">1B</xref>). Spinnerets as in male. Total length 4.1. Prosoma: 1.8 long, 1.8 wide. Opisthosoma: 2.1 long, 1.4 wide. Eyes: diameters: 0.12, 0.13, 0.10, 0.12; interdistances: 0.09, 014, 0.20, 0.20, 0.09, 0.06. Legs (2143): I: 5.0 (1.5, 0.8, 1.3, 1.0, 0.4); II: 5.6 (1.8, 0.9, 1.3, 1.2, 0.4); III: 4.9 (1.6, 0.8, 1.1, 1.0, 0.4); IV: 6.5 (1.8, 0.8, 1.8, 1.6, 0.5); femora I–III: p1-1-1, d0-1-1, r1-1-1; tibiae I–III: v2-2-2; tibia IV: p1-0-1; d0-0-1; r1-0-1; v1p-2-2; metatarsi I–II: v2-0-0; metatarsus III: p0-1-0; v2-0-0; metatarsus IV: p1-1-1; r1-1-1; v2-2-0. Female palps with single, pectinate claw, with three teeth (Fig. <xref ref-type="fig" rid="F2">2C</xref>); spination: femur p0-0-1; d0-1-2; tibia: p2-1, d1-0; r1-1; tarsus: p2-1; r1-1. Epigyne: divided into median septum and lateral lobes; epigynal field as long as wide; median septum small, as wide as long with posterior margin procurved; lateral lobes with large triangular projections (Figs <xref ref-type="fig" rid="F4">4D</xref>, <xref ref-type="fig" rid="F5">5D</xref>). Vulva: copulatory ducts long and coiled; blind ending appendage globose, adjacent to spermathecae, arising from copulatory duct; spermathecae globose; fertilization ducts laterad (Figs <xref ref-type="fig" rid="F4">4E–F</xref>, <xref ref-type="fig" rid="F5">5E</xref>).</p></tp:treatment-sec><tp:treatment-sec sec-type="variation" id="SECID0EZYAE"><title>Variation.</title><p>Males (n = 2): total length 4.2–4.4; prosoma length 2.0–2.1. Females (n = 4): total length 3.5–4.4; prosoma length 1.7–2.0; femur I length 1.4–1.6.</p></tp:treatment-sec><tp:treatment-sec sec-type="distribution" id="SECID0E5YAE"><title>Distribution.</title><p>Known only from the type locality.</p></tp:treatment-sec></tp:taxon-treatment>
